# Supplementary material for: Staphylococcus aureus Specific Electrospun Wound Dressings: Influence of Immobilization Technique on Antibacterial Efficiency of Novel Enzybiotic
Source: Pharmaceutics. 2021 May 13;13(5):711. doi: 10.3390/pharmaceutics13050711 (PMC8152744; doi:10.3390/pharmaceutics13050711)
Supplement: Supplementary file 1 [file pharmaceutics-13-00711-s001.zip]

Archive with 1 entries (1 files):
- pharmaceutics-1196502-supplementary.pdf
